# Supplementary material for: Multidrug-Resistant Profiles in Non-Small Cell Lung Carcinoma Patient-Derived Cells: Implications for Personalized Approaches with Tyrosine Kinase Inhibitors
Source: Cancers (Basel). 2024 May 23;16(11):1984. doi: 10.3390/cancers16111984 (PMC11171162; doi:10.3390/cancers16111984)
Supplement: Supplementary file 1 [file cancers-16-01984-s001.zip]

Archive with 1 entries (1 files):
- cancers-3008579-supplementary.pdf
